# Supplementary material for: Prior Antibiotic Use Increases Risk of Urinary Tract Infections Caused by Resistant Escherichia coli among Elderly in Primary Care: A Case-Control Study
Source: Antibiotics (Basel). 2022 Oct 9;11(10):1382. doi: 10.3390/antibiotics11101382 (PMC9598065; doi:10.3390/antibiotics11101382)
Supplement: Supplementary file 1 [file antibiotics-11-01382-s001.zip]

Archive with 1 entries (1 files):
- antibiotics-1912772-supplementary.pdf
